# Supplementary material for: IoT-IIRS: Internet of Things based intelligent-irrigation recommendation system using machine learning approach for efficient water usage
Source: PeerJ Comput Sci. 2021 Jun 21;7:e578. doi: 10.7717/peerj-cs.578 (PMC8237332; doi:10.7717/peerj-cs.578)
Supplement: Supplemental Information 1 — All the ML models have implemented using the Scikit-learn Python library. To validate the effectiveness of the system NIT Raipur and our own collected data have been used. [file peerj-cs-07-578-s001.zip]

Archive with 5 entries (5 files):
- code_dataset/cs-54857-ML_model.jpg
- code_dataset/cs-54857-Smart_Irrigation.jpg
- code_dataset/ML_code.py.txt
- code_dataset/Our_Dataset.csv
- code_dataset/Raipur_dataset.csv
