# Supplementary material for: IoT-IIRS: Internet of Things based intelligent-irrigation recommendation system using machine learning approach for efficient water usage
Source: PeerJ Comput Sci. 2021 Jun 21;7:e578. doi: 10.7717/peerj-cs.578 (PMC8237332; doi:10.7717/peerj-cs.578)
Supplement: Supplemental Information 1 — All the ML models have implemented using the Scikit-learn Python library. To validate the effectiveness of the system NIT Raipur and our own collected data have been used. [file peerj-cs-07-578-s001.zip › code_dataset/ML_code.py.txt]

main.py
import numpy as np
import csv
from sklearn import svm
from sklearn.model_selection import train_test_split
from sklearn.metrics import accuracy_score, average_precision_score, f1_score
from sklearn.naive_bayes import GaussianNB, MultinomialNB, ComplementNB, BernoulliNB,
CategoricalNB
from sklearn.linear_model import SGDClassifier
from sklearn.neighbors import KNeighborsClassifier
def load_dataset():
with open('dataset/dataset.csv') as csv_file:
data_file = csv.reader(csv_file)
dataset = np.loadtxt(csv_file, delimiter=",")
data = dataset[:,0:5]
target = dataset[:,-1]
return data, target
X, y = load_dataset()
X_train, X_test, y_train, y_test = train_test_split(X, y, test_size=0.33, random_state=42)
print("Number of training samples : {}".format(np.size(X_train, 0)))
print("Number of testing samples : {}".format(np.size(X_test, 0)))
print("\n")
# tuple (readable_string, algo_function)
algorithms = [
("GaussianNB", GaussianNB()),
("MultinomialNB", MultinomialNB()),
("ComplementNB", ComplementNB()),
("BernoulliNB", BernoulliNB()),
("CategoricalNB", CategoricalNB()),
("KNeighborsClassifier", KNeighborsClassifier()),
("SVM", svm.SVC(gamma=0.001, C=100.)),
("SGDClassifier", SGDClassifier(loss="hinge", penalty="l2",
max_iter=500)),
]
# print("{:^20}{:^20}{:^20}{:^20}\n".format("Algorithm", "Accuracy", "precision-recall", "f1_score"))
print("{:^20}{:^20}\n".format("Algorithm", "Accuracy"))
for algorithm_tuple in algorithms:
model = algorithm_tuple[1].fit(X_train, y_train)
predictions = list(algorithm_tuple[1].predict(X_test))
accuracy = accuracy_score(predictions, y_test)
average_precision = "NA"
f1_score_value = "NA"
try:
y_score = algorithm_tuple[1].decision_function(X_test)
average_precision = average_precision_score(y_test, y_score)
f1_score_value = f1_score(y_test, predictions, average=None)
except AttributeError:
pass
print("{:^20}{:^20.3f}".format(algorithm_tuple[0], accuracy))
print("\n")
