# Supplementary material for: IoT-IIRS: Internet of Things based intelligent-irrigation recommendation system using machine learning approach for efficient water usage
Source: PeerJ Comput Sci. 2021 Jun 21;7:e578. doi: 10.7717/peerj-cs.578 (PMC8237332; doi:10.7717/peerj-cs.578)
Supplement: Supplemental Information 1 — All the ML models have implemented using the Scikit-learn Python library. To validate the effectiveness of the system NIT Raipur and our own collected data have been used. [file peerj-cs-07-578-s001.zip › code_dataset/Our_Dataset.csv]

2	1	580	23	56	1
2	3	189	24	50	0
2	5	345	21	55	0
2	7	653	20	54	1
2	9	198	21	52	0
2	11	340	24	48	0
2	13	659	26	40	1
2	15	167	24	40	0
2	17	389	21	37	0
2	19	650	22	35	1
2	21	221	26	34	0
2	23	450	24	35	0
2	25	753	26	24	1
2	27	164	23	30	0
2	29	348	22	30	0
2	31	659	26	28	1
2	33	189	24	30	0
2	35	350	23	27	0
2	37	678	27	20	1
2	39	210	26	20	0
2	41	430	25	19	0
2	43	650	24	18	1
2	45	201	23	19	0
2	47	450	27	17	0
2	49	678	23	18	1
2	51	234	29	17	0
2	53	469	27	18	0
2	55	689	26	19	1
2	57	238	21	16	0
2	58	469	27	18	0
2	60	789	24	19	1
2	62	231	27	18	0
2	64	456	24	20	0
2	66	780	22	21	1
2	68	230	21	22	0
2	70	450	24	18	0
2	72	679	26	18	1
2	76	210	27	16	0
2	78	457	23	18	0
2	80	789	25	17	1
2	82	201	27	16	0
2	84	487	25	16	0
2	86	789	29	15	1
2	88	202	26	15	0
2	90	489	29	17	0
2	92	789	26	16	1
2	94	230	21	18	0
2	96	459	27	21	0
2	98	678	25	19	1
2	100	135	21	15	0
1	10	400	30	15	0
1	7	200	30	32	0
1	9	300	21	28	0
1	3	500	40	22	0
1	2	700	23	34	0
1	6	800	21	29	0
1	5	500	33	26	0
1	8	350	21	28	0
1	11	123	17	45	0
1	12	543	25	53	0
1	13	425	33	22	0
1	14	555	32	55	0
1	19	649	29	61	0
1	16	230	28	71	0
1	17	430	23	72	0
1	20	330	31	80	0
1	21	432	22	34	1
1	21	210	26	50	0
1	23	150	22	30	0
1	24	600	40	30	1
1	25	700	41	30	1
1	26	200	22	34	0
1	27	350	34	43	0
1	28	700	37	32	1
1	29	220	34	32	0
1	30	400	34	32	0
1	34	800	34	32	1
1	37	700	30	22	1
1	39	350	23	21	0
1	41	570	23	15	0
1	42	880	22	15	1
1	45	700	21	15	1
1	46	300	20	14	0
1	48	730	21	13	1
1	50	400	19	12	0
1	55	700	19	12	0
1	56	800	23	16	1
1	59	930	22	15	1
1	62	250	21	15	0
1	62	990	21	15	1
1	65	660	23	15	0
1	66	700	25	17	1
1	70	990	24	19	1
1	74	600	23	15	0
1	77	450	21	14	0
1	80	850	22	16	1
1	82	200	21	17	0
1	82	770	23	18	1
1	85	300	25	19	0
1	85	690	22	18	1
1	87	300	21	14	0
1	88	880	22	15	1
1	90	300	26	18	0
1	91	760	27	19	1
1	93	400	25	18	0
1	95	600	29	15	1
1	98	300	27	12	0
1	99	720	28	19	1
1	102	230	30	29	0
1	105	306	32	67	0
1	106	601	35	35	1
1	108	340	23	32	0
1	110	990	32	34	1
1	112	550	28	40	0
1	115	750	29	38	1
1	117	850	25	32	1
1	119	670	35	45	0
1	121	990	34	26	1
1	125	300	32	44	0
1	132	600	22	21	0
1	132	800	33	31	0
1	140	400	23	27	0
1	145	667	24	34	0
1	156	880	34	33	0
1	160	980	23	22	0
1	165	775	32	21	0
1	166	832	33	32	0
1	170	677	32	45	0
3	1	400	24	70	1
3	4	220	18	60	0
3	5	448	19	65	1
3	8	450	19	70	1
3	10	222	20	60	0
3	13	350	20	64	1
3	15	221	20	65	0
3	19	350	22	60	1
3	21	143	18	70	0
3	25	497	20	60	1
3	27	220	18	70	0
3	30	320	18	75	0
3	34	465	21	65	1
3	36	280	20	65	0
3	40	540	21	60	1
3	43	478	21	60	1
3	45	321	19	70	0
3	47	220	18	78	0
3	50	320	18	80	0
3	52	567	19	75	1
3	55	220	15	80	0
3	57	350	16	80	0
3	60	675	19	75	1
3	62	213	16	82	0
3	65	548	18	85	1
3	67	146	16	78	0
3	70	543	20	68	1
3	72	210	18	70	0
3	75	600	21	65	1
3	77	149	18	70	0
3	80	589	21	68	1
3	82	220	18	66	0
3	85	349	16	85	0
3	87	649	21	70	1
3	89	179	18	78	0
3	91	279	19	76	0
3	94	547	21	74	1
3	96	278	18	70	0
3	99	560	20	67	1
3	101	212	19	78	0
3	103	320	15	80	0
3	106	569	21	70	1
3	108	200	19	69	0
3	111	430	21	70	1
3	114	220	18	65	0
3	116	340	18	70	0
3	120	560	20	68	0
4	1	400	30	20	1
4	4	450	31	21	1
4	7	330	25	25	1
4	10	380	25	21	1
4	13	440	30	20	1
4	16	550	32	25	1
4	19	470	30	24	1
4	22	480	29	22	1
4	25	330	29	22	1
4	28	430	30	24	1
4	30	500	25	19	1
4	31	150	26	17	0
4	33	550	27	23	1
4	35	450	27	21	1
4	37	220	24	34	0
4	39	440	34	19	1
4	41	339	30	19	1
4	43	130	20	35	0
4	44	220	20	35	0
4	46	340	34	31	1
4	48	350	35	20	1
4	50	220	29	35	0
4	52	350	34	19	1
4	54	225	25	35	0
4	56	456	31	34	1
4	58	220	25	45	0
4	60	220	24	46	0
4	63	450	29	34	1
4	65	330	30	35	0
4	67	220	29	45	0
4	70	560	36	20	1
4	72	450	30	22	1
4	74	220	26	35	0
4	76	239	25	40	0
4	79	660	39	18	1
4	81	230	25	19	0
4	83	449	30	19	1
4	85	235	29	34	0
4	88	440	33	20	1
4	90	358	30	19	1
4	92	220	29	32	0
4	94	432	33	19	1
4	96	220	263	12	0
4	98	210	25	14	0
4	100	347	32	19	1
5	1	300	30	17	1
5	3	400	33	16	1
5	4	150	32	16	0
5	6	425	28	14	1
5	7	250	22	19	0
5	9	350	25	14	1
5	10	147	26	13	0
5	12	460	33	15	1
5	13	200	25	25	0
5	15	555	30	18	1
5	16	149	29	27	0
5	18	560	30	25	1
5	19	230	20	16	0
5	21	650	35	12	1
5	22	350	40	11	1
5	24	250	26	25	0
5	25	222	26	24	0
5	27	495	40	12	1
5	28	400	40	12	1
5	30	236	27	30	0
5	31	120	26	30	0
5	33	554	34	12	1
5	34	222	33	12	0
5	36	600	32	15	1
5	37	210	32	14	0
5	40	660	32	14	1
5	42	400	41	12	1
5	44	120	25	34	0
5	47	450	35	12	1
5	50	660	35	14	1
5	51	130	35	15	0
5	54	700	42	33	1
5	56	230	32	14	0
5	59	730	42	14	1
5	61	250	29	26	0
5	64	669	30	24	1
5	66	400	29	19	1
5	70	690	30	20	1
5	72	260	25	40	0
5	75	760	31	14	1
5	77	480	30	34	1
5	79	250	25	45	0
5	81	400	33	20	1
5	83	250	25	34	0
5	86	655	28	21	1
5	88	229	25	34	0
5	90	250	25	45	0
5	93	400	25	25	1
5	95	230	27	29	0
5	98	330	29	34	1
5	100	350	26	36	1
6	1	500	20	60	1
6	3	178	20	68	0
6	5	319	18	65	0
6	7	550	18	68	1
6	9	128	17	68	0
6	11	321	16	66	0
6	13	554	15	68	1
6	15	189	18	64	0
6	16	321	19	65	0
6	18	550	21	60	1
6	20	189	19	65	0
6	22	287	15	70	0
6	24	359	16	68	0
6	26	538	18	68	1
6	28	178	19	67	0
6	30	230	18	65	0
6	32	330	17	66	0
6	34	410	16	69	0
6	36	607	18	65	1
6	38	167	19	67	0
6	40	239	18	65	0
6	42	330	16	67	0
6	44	449	18	64	0
6	46	653	17	65	1
6	48	148	19	68	0
6	50	239	17	65	0
6	52	367	16	61	0
6	54	459	15	68	0
6	56	679	17	66	1
6	58	136	16	68	0
6	60	289	16	68	0
6	62	430	15	65	0
6	64	659	14	68	1
6	66	149	18	65	0
6	68	257	17	67	0
6	70	430	19	65	0
6	72	578	20	61	1
6	74	159	17	65	0
6	76	330	18	61	0
6	76	459	17	68	0
6	78	657	19	64	1
6	80	167	17	66	0
6	82	230	16	68	0
6	84	389	15	67	0
6	86	456	15	69	0
6	88	657	18	65	1
6	90	168	17	64	0
6	92	269	17	64	0
6	94	330	16	68	0
6	96	430	18	65	0
6	98	660	16	64	1
6	100	146	17	62	0
6	102	250	18	64	0
6	104	450	19	62	0
6	106	660	18	67	1
6	108	189	21	65	0
6	110	310	20	64	0
6	112	467	19	63	0
6	115	678	19	62	1
7	1	450	30	29	1
7	3	330	29	23	0
7	6	500	30	19	1
7	8	320	28	20	0
7	11	547	30	23	1
7	13	329	28	29	0
7	16	650	30	18	1
7	18	350	26	19	0
7	22	700	25	19	1
7	24	349	28	34	0
7	27	495	30	35	1
7	29	349	28	21	0
7	32	532	30	26	1
7	36	498	30	24	1
7	38	321	27	29	0
7	40	400	25	35	0
7	42	543	30	19	1
7	45	569	30	19	1
8	1	440	23	67	1
8	3	220	21	70	0
8	5	300	19	80	0
8	7	560	18	70	1
8	9	146	16	72	0
8	11	286	18	68	0
8	13	540	16	75	1
8	15	149	18	70	0
8	17	230	19	70	0
8	19	350	15	80	0
8	21	550	19	70	1
8	23	159	18	65	0
8	25	330	18	70	0
8	27	550	20	65	1
8	29	186	18	79	0
8	31	230	16	70	0
8	33	350	15	80	0
8	35	550	17	78	1
8	37	157	18	70	0
8	39	240	16	70	0
8	41	330	15	80	0
8	43	560	20	80	1
8	45	129	18	70	0
8	47	210	17	70	0
8	49	349	18	65	0
8	51	550	19	65	1
8	52	139	18	70	0
8	54	222	17	70	0
8	56	339	18	69	0
8	58	540	20	65	1
8	60	134	19	60	0
8	62	230	17	68	0
8	64	320	16	70	0
8	66	459	19	65	1
8	68	139	18	85	0
8	70	239	17	80	0
8	72	330	19	70	0
8	74	469	18	71	1
8	76	128	16	80	0
8	78	230	17	76	0
8	80	330	16	71	0
8	82	469	21	65	1
8	84	130	17	68	0
8	86	440	21	70	1
8	88	139	21	68	0
8	90	320	22	68	0
8	92	450	22	65	1
8	94	179	21	65	0
8	96	230	19	67	0
8	98	330	21	65	0
8	100	530	19	69	1
8	102	130	20	64	0
8	104	330	22	60	0
8	106	629	24	59	1
8	108	198	21	60	0
8	110	370	22	58	0
8	112	670	24	55	1
8	114	199	25	53	0
8	116	356	25	52	0
8	118	630	26	52	1
8	120	189	25	50	0
8	122	367	26	48	0
8	124	623	28	45	1
8	126	212	30	46	0
8	128	458	28	40	0
8	130	657	27	48	1
8	132	211	26	46	0
8	134	478	28	45	0
8	136	657	29	46	1
8	138	221	29	45	0
8	140	439	31	40	0
8	142	689	32	38	1
8	144	210	30	38	0
8	146	459	29	35	0
8	148	710	31	34	1
8	150	222	31	32	0
8	152	456	30	25	0
8	154	678	32	28	1
8	156	189	28	35	0
8	158	279	26	36	0
8	160	450	28	34	0
8	162	752	32	28	1
8	164	165	34	21	0
8	168	457	34	20	0
8	170	765	31	19	1
8	172	128	30	29	0
8	174	458	32	21	0
8	178	678	31	19	1
8	180	169	30	19	0
8	182	450	31	17	0
8	184	867	35	15	1
8	186	178	30	19	0
8	188	239	27	20	0
8	190	450	26	24	0
8	192	679	25	21	1
8	198	178	21	24	0
8	200	267	20	26	0
8	202	389	17	28	0
8	204	786	20	23	1
8	206	167	20	25	0
8	208	359	21	28	0
8	210	611	22	19	1
9	1	540	24	30	1
9	3	189	22	29	0
9	5	341	23	28	0
9	7	569	21	20	1
9	9	211	23	20	0
9	11	456	27	16	1
9	13	220	26	15	0
9	15	438	24	17	1
9	17	222	21	16	0
9	19	456	23	15	1
9	21	211	25	16	0
9	23	450	21	17	1
9	25	210	24	18	0
9	27	450	26	15	1
9	29	211	27	16	0
9	31	489	25	16	1
9	33	289	27	15	0
9	35	568	28	15	1
9	37	299	28	14	0
9	39	598	27	17	1
9	41	267	26	16	0
9	43	578	25	15	1
9	45	221	23	17	0
9	47	459	26	19	1
9	49	216	22	18	0
9	51	340	20	19	0
9	53	678	24	16	1
9	55	221	23	18	0
9	57	568	25	17	1
9	59	220	22	14	0
9	61	329	20	19	0
9	63	689	22	19	1
9	65	211	24	16	0
9	67	350	26	19	0
9	69	678	27	16	1
9	71	201	25	17	0
9	73	348	24	15	0
9	75	648	23	16	1
9	77	230	22	18	0
9	79	369	21	17	0
9	81	643	22	15	1
9	83	201	23	18	0
9	85	398	22	17	0
9	87	632	24	18	1
9	89	210	21	16	0
9	91	310	23	18	0
9	93	675	25	19	1
9	95	210	23	17	0
9	97	398	25	18	0
9	99	678	24	18	1
9	101	201	21	14	0
